# Supplementary material for: Nuclear soluble cGAS senses double-stranded DNA virus infection
Source: Commun Biol. 2022 May 10;5:433. doi: 10.1038/s42003-022-03400-1 (PMC9090744; doi:10.1038/s42003-022-03400-1)
Supplement: Supplementary file 4 — Supplementary Data 1 [file 42003_2022_3400_MOESM4_ESM.xlsx]

## Sheet: Figure 1
Figure 1f
	mcGAS			LL/RK
C	25.4	28	26.2	2.2	2.1	0.9
N	22.4	24.7	23.9	62.3	61	59.7
C+N	52.2	47.3	49.9	35.5	36.9	39.4

## Sheet: Figure 3
Figure 3d	Cell viability
	mock			HSV-1			Cisplatin
8h	1	1	1	1.03	1.13	0.94	0.78	0.75	0.83
12h	1	1	1	0.96	1.01	1.02	0.17	0.18	0.26
24h	1	1	1	0.89	0.86	1.04	0.05	0.05	0.05

## Sheet: Figure 5
Figure 5b
	KO			KO(mcGAS)			KO(LL/RK-NLS)
0h	1	1	1	1.31	1.33	0.9	1.33	0.78	0.97
8h	1.07	0.98	1.13	4.96	3.87	3.87	3.6	3.6	3.93
16h	0.72	0.93	0.52	1.6	2.1	1.4	1.35	1.45	1.38
Figure 5c
	KO			KO(mcGAS)			KO(LL/RK-NLS)
0h	1	1	1	0.92	1.27	0.86	1.01	0.91	1.08
8h	1.2	0.96	1.1	2.77	1.04	1.79	4.72	5.41	4.23
16h	0.83	0.84	0.76	17.28	20.5	18.35	12.85	13.49	12.98
Figure 5e
KO	0	0	0
KO(mcGAS)	95.28	78.28	59.25
KO(LL/RK-NLS)	31.29	22.26	27.29
Figure 5f
	Mock (DMSO)			Mock (RU.521)			HSV-1 d109 (DMSO)
IFNβ	1	1	1	0.94	1.88	1.38	5.33	3.13	4.61
IP-10	1	1	1	2	1.91	2.1	24.33	30.79	23.28
RANTES	1	1	1	1.44	1.26	0.77	3.96	4.35	5.27
Figure 5g
	KO(LL/RK-NLS)			KO(LL/RK-NLS)/D307A
IFNβ	3.91	3.15	3.09	1.11	1.01	0.92
IP-10	18.08	17.78	21.39	1.14	2.79	1.58
RANTES	4.51	4.97	3.58	1	1.1	0.97

## Sheet: Figure 6
Figure 6a
KO	0.28	0.17	0.31	0.19	0.3	0.17	0.16
KO(mcGAS)	0.02	0.03	0.06	0.01	0.01	0.03	0.02
KO(LL/RK-NLS)	0.04	0.07	0.06	0.03	0.09	0.07	0.08
KO(LL/RK-NLS)/D307A	0.16	0.22	0.27	0.19	0.29	0.21	0.25
Figure 6b
	KO			KO(mcGAS)			KO(LL/RK-NLS)
0h	1	1	1	0.96	1.45	0.87	1.25	0.73	0.911
16h	129.63	122.71	93.54	25.26	31.48	28.16	20.35	22.33	18.73
Figure 6d
	KO			KO(mcGAS)			KO(LL/RK-NLS)
24h	30000	50000	45000	750	3000	4000	7500	2500	5000
48h	2500000	4000000	3000000	80000	200000	100000	250000	500000	300000
72h	750000	850000	500000	150000	90000	400000	250000	100000	450000
Figure 6e
	KO			KO(mcGAS)			KO(LL/RK-NLS)
HSV-1	1	1	1	0.14	0.14	0.14	0.32	0.46	0.23
VACV	1	1	1	0.07	0.07	0.07	0.89	0.76	1.01
VSV	1	1	1	0.13	0.14	0.15	0.96	0.94	1.32
IAV	1	1	1	0.81	0.87	0.91	0.91	0.73	0.63

## Sheet: Figure S1
Figure S1h
	hcGAS			hcGAS-delNES
C	25.7	27.6	30.2	21.6	24.3	20.2
N	21.4	24.2	27	21.3	24.2	29.2
C+N	52.9	48.2	42.8	57.1	51.5	50.6

## Sheet: Figure S3
Figure S3b
	-DNA			+DNA
HEK293	0.2	0.19	0.17	0.27	0.25	0.22
mcGAS	386.22	301.97	348.46	3445.02	3210.47	4185.76
R241E	2246.57	2271.77	2921.04	2817.06	2347.08	2155.15
Figure S3c
	mock			ctDNA			HSV-1
Cytosol	127.01	183.89	150.82	154.27	195.04	185.26	212.55	201.38	194.91
Nuclear soluble	2.19	3.92	1.24	4.37	4.73	3.48	39.02	37.86	32.71
Chromatin bound	2.2	1.1	0.1	0.01	1.38	0.53	1.41	2.3	2.91
Figure S3d
mock	1.93	2.33	4.29
HSV-1	31.39	27.38	37.27
VACV	2.39	3.27	4.49
IAV	3.47	3.93	3.5
VSV	2.98	4.4	5.5

## Sheet: Figure S4
Figure S4b
	mcGAS			mcGAS-NLS			LL/RK-NLS
C	24.8	27	29	0.4	0.5	0.3	0.1	0	0
N	23	26.9	24.8	92.1	87.8	95.5	99.6	99.4	98.9
C+N	52.2	46.1	46.2	7.5	11.7	4.2	0.3	0.6	1.1
Figure S4d
	WT+mock infection				WT+HSV-1 d019				cGAS KO+HSV-1 d109				cGAS KO+mock infection
IFNβ	1	1	1	1	7.84	5.67	7.12	5.98	1.46	1.86	1.15	0.84	1.02	0.97	1.05	0.78
IP-10	1	1	1	1	301.34	276.28	342.13	287.23	1.11	0.43	2.78	0.93	4.32	2.32	1.96	3.45
RANTES	1	1	1	1	25.49	21.27	30.12	32.28	1.74	1.51	0.86	0.86	2.36	1.06	1.56	0.97

## Sheet: Figure S5
Figure S5a
	KO			KO(mcGAS)			KO(LL/RK-NLS)
0h	1	1	1	1.05	1.01	0.95	1.03	0.97	1.01
8h	1.03	0.88	0.73	1.54	2.15	1.63	2.52	2.77	2.6
16h	1.34	1.15	1.09	6.32	6.92	6.95	5.08	4.43	6.25
Figure S5b
	KO			KO(mcGAS)			KO(LL/RK-NLS)
0h	1	0	1	1	1	1	1	1	1
4h	1.2	0.1	1.15	16.99	23.44	17.91	0.9	1.07	1.72
8h	0.64	0.46	1.32	36.07	37.89	31.7	0.51	0.69	0.94
Figure S5e
	HEK293			HEK293T
mock	1	1	1	1	1	1
HSV-1 d109	3.56	4.21	5.52	2.09	1.28	1.61
Figure S5f
	mock			HSV-1-GFP
GFP	1	1	1	32.01	31.69	18.66
VP16	1	1	1	22.58	17.33	21.56

## Sheet: Figure S6
Figure S6a
	WT			KO
VACV	1	1	1	7.11	4.5	8.07
VSV	1	1	1	6.54	5.51	7.85
